# Supplementary material for: Transcranial Direct Current Stimulation (tDCS) in the Treatment of Youth Depression: Integrating Literature Review Insights in a Pilot Clinical Trial
Source: J Clin Med. 2025 May 1;14(9):3152. doi: 10.3390/jcm14093152 (PMC12072900; doi:10.3390/jcm14093152)
Supplement: Supplementary file 1 [file jcm-14-03152-s001.zip]

Archive with 1 entries (1 files):
- jcm-3581204-supplementary.pdf
